# Supplementary material for: Quantifying suicide contagion at population scale
Source: Sci Adv. 2024 Jul 31;10(31):eadq4074. doi: 10.1126/sciadv.adq4074 (PMC11290520; doi:10.1126/sciadv.adq4074)
Supplement: Supplementary file 2 — Data S1 [file sciadv.adq4074_data_s1.zip]

Archive with 11 entries (9 files):
- Figure3_Posting_Package/
- Figure3_Posting_Package/.DS_Store
- Figure3_Posting_Package/us_deaths_weekly_2013-14_noseas.mat
- Figure3_Posting_Package/figure3_final_posting_copy.m
- Figure3_Posting_Package/dlycalls13_14_notrend.mat
- Figure4_Posting_Package/
- Figure4_Posting_Package/.DS_Store
- Figure4_Posting_Package/figure4_final_posting_copy.m
- Figure4_Posting_Package/dlycalls17_18_notrend.mat
- Figure4_Posting_Package/us_deaths_weekly_2017-18_noseas.mat
- ReadMe
