# Supplementary material for: Quantifying suicide contagion at population scale
Source: Sci Adv. 2024 Jul 31;10(31):eadq4074. doi: 10.1126/sciadv.adq4074 (PMC11290520; doi:10.1126/sciadv.adq4074)
Supplement: Supplementary file 2 — Data S1 [file sciadv.adq4074_data_s1.zip › ReadMe]

Matlab code (version R2023b) and input data files for running 
model-inference system (figure3_final_posting_copy.m; 
figure4_final_posting_copy.m; dlycalls13_14_notrend.mat; 
dlycalls17_18_notrend.mat; us_deaths_weekly_2013-14_noseas.mat; 
us_deaths_weekly_2017-18_noseas.mat)

Installation time for Matlab code: <5s
Run time: Less than 30 minutes
Expected Output: Estimates and figures as presented in the manuscript
Instructions for Use: Place Matlab files (.mat) and code (.m) in the same 
directory. Call the code to run.
